# Supplementary material for: Prognostic value of KRAS subtype in patients with PDAC undergoing radical resection
Source: Front Oncol. 2022 Dec 13;12:1074538. doi: 10.3389/fonc.2022.1074538 (PMC9793713; doi:10.3389/fonc.2022.1074538)
Supplement: Supplementary file 1 [file Table_1.xlsx]

## Sheet: Sheet1
gender（male=1,female=0）	age≥（YES=1，NO=0）	basic disease（YES=1；NO=0）	TNM（I=1;II=2;III=3）	T stage（T1=1;T2=2;T3=3）	N stage（N0=0;N1=1;N2=2）	tumor location（head=1,body/tail=2）	differentiation（poorly=1;moderately=2;well=3）	vascula invasion（YES=1；NO=0）	perineural invasion（YES=1；NO=0）	surgical margin(R0=0;R1=1)	KRAS subtype（G12D=1;G12V=2;G12R=3;Q61=4;wild-type=5）	KRAS mutation(yYES=1，NO=0)	KRAS-G12D(YES=1,NO=0)	KRAS-G12V（YES=1,NO=0）	KRAS-G12R(YES=1,NO=0)	KRAS-Q61(YES=1,NO=0)	OS	DFS	condition（death=1；survival=0）	relapse(YES=1;NO=0)
1	0	0	3	2	2	1	1	1	0	0	1	1	1	0	0	0	10	8	1	1
1	0	0	1	1	0	1	1	0	1	0	1	1	1	0	0	0	12	8	1	1
1	0	0	2	2	1	1	1	0	1	0	1	1	1	0	0	0	10	5	1	1
1	0	0	1	1	0	1	1	0	0	0	1	1	1	0	0	0	10	8	1	1
1	0	0	1	2	0	1	1	0	1	0	1	1	1	0	0	0	12	8	1	1
1	0	0	2	2	1	1	1	0	1	0	1	1	1	0	0	0	10	5	1	1
1	0	0	2	2	1	1	1	0	1	0	1	1	1	0	0	0	10	5	1	1	`
1	1	0	1	2	0	1	1	1	1	0	1	1	1	0	0	0	12	10	1	1
1	1	0	1	2	0	1	1	0	1	0	1	1	1	0	0	0	13	10	1	1
1	0	0	1	2	0	1	3	0	1	0	1	1	1	0	0	0	19	7	1	1
1	0	0	3	2	2	1	1	0	1	0	1	1	1	0	0	0	10	8	1	1
1	1	0	2	2	1	1	1	0	1	0	1	1	1	0	0	0	8	6	1	1
1	0	0	2	3	0	1	1	0	1	0	1	1	1	0	0	0	10	8	1	1
1	1	0	1	2	0	1	1	0	1	0	1	1	1	0	0	0	14	13	1	1
1	0	0	1	2	0	1	1	1	1	0	1	1	1	0	0	0	13	11	1	1
1	1	0	3	2	2	1	1	0	1	0	1	1	1	0	0	0	12	10	1	1
1	1	0	2	3	0	1	1	0	1	0	1	1	1	0	0	0	10	8	1	1
1	1	0	1	2	0	1	1	0	1	0	1	1	1	0	0	0	17	13	1	1
1	0	0	1	2	0	1	3	0	1	0	1	1	1	0	0	0	19	17	1	1
0	0	0	2	2	1	1	1	0	1	0	1	1	1	0	0	0	10	9	1	1
0	1	0	1	2	0	1	1	0	1	0	1	1	1	0	0	0	12	10	1	1
0	0	0	1	1	0	1	1	1	1	0	1	1	1	0	0	0	15	14	1	1
0	0	0	1	2	0	2	1	0	1	0	1	1	1	0	0	0	16	10	1	1
0	0	0	1	2	0	1	1	0	1	0	1	1	1	0	0	0	13	10	1	1
0	1	0	2	2	1	1	1	0	1	0	1	1	1	0	0	0	9	8	1	1
0	0	0	1	1	0	1	1	0	1	0	1	1	1	0	0	0	10	8	1	1
0	0	0	1	2	0	2	1	0	1	0	1	1	1	0	0	0	13	11	1	1
0	0	0	1	1	0	1	1	0	1	0	1	1	1	0	0	0	9	7	1	1
0	1	0	1	2	0	1	1	1	1	0	1	1	1	0	0	0	13	12	1	1
0	0	0	1	2	0	1	1	0	1	0	1	1	1	0	0	0	14	12	1	1
0	0	0	1	2	0	1	1	0	1	0	1	1	1	0	0	0	14	12	1	1
1	1	0	2	3	0	2	1	0	1	0	1	1	1	0	0	0	14	10	1	1
1	0	0	2	2	1	1	1	0	1	0	1	1	1	0	0	0	9	7	1	1
1	0	1	3	2	2	1	1	0	1	0	1	1	1	0	0	0	10	5	1	1
1	0	1	1	2	0	1	1	1	1	0	1	1	1	0	0	0	12	10	1	1
1	0	1	1	1	0	1	1	0	1	0	1	1	1	0	0	0	19	12	1	1
1	1	1	2	3	0	2	1	0	1	0	1	1	1	0	0	0	15	14	1	1
1	0	1	2	2	1	1	1	0	1	0	1	1	1	0	0	0	10	6	1	1
1	0	1	1	2	0	1	1	0	1	0	1	1	1	0	0	0	13	11	1	1
1	0	1	1	2	0	1	1	0	1	0	1	1	1	0	0	0	18	17	1	1
1	0	1	1	2	0	1	1	0	1	0	1	1	1	0	0	0	12	10	1	1
1	0	1	1	2	0	1	2	0	1	0	1	1	1	0	0	0	13	10	1	1
0	1	1	3	3	2	1	1	0	1	0	1	1	1	0	0	0	9	4	1	1
0	0	1	2	2	1	1	1	0	1	0	1	1	1	0	0	0	12	4	1	1
0	0	1	1	2	0	1	1	0	1	0	1	1	1	0	0	0	24	20	1	1
0	1	1	2	3	0	2	1	0	1	0	1	1	1	0	0	0	14	7	1	1
0	0	1	2	2	1	1	2	0	1	0	1	1	1	0	0	0	12	6	1	1
0	1	1	2	3	0	1	1	0	1	0	1	1	1	0	0	0	7	6	1	1
0	0	1	2	2	1	2	1	0	1	0	1	1	1	0	0	0	12	10	1	1
1	1	0	2	3	0	1	3	0	1	0	1	1	1	0	0	0	20	13	1	1
0	0	0	2	3	1	1	3	0	1	0	1	1	1	0	0	0	18	16	1	1
0	0	0	2	3	1	1	3	0	1	0	1	1	1	0	0	0	18	14	1	1
0	0	1	1	2	0	1	3	0	1	0	1	1	1	0	0	0	24	20	0	1
0	0	1	2	3	0	1	3	0	1	0	1	1	1	0	0	0	24	14	1	1
0	1	0	2	2	1	1	2	0	1	0	1	1	1	0	0	0	8	6	1	1
0	0	0	3	3	2	2	2	0	1	0	1	1	1	0	0	0	17	10	1	1
0	1	0	2	2	1	1	2	0	1	0	1	1	1	0	0	0	12	11	1	1
0	1	0	1	2	0	1	2	0	1	0	1	1	1	0	0	0	18	8	1	1
0	1	0	2	2	1	1	2	0	1	0	1	1	1	0	0	0	8	6	1	1
0	1	0	1	2	0	1	2	0	1	0	1	1	1	0	0	0	14	10	1	1
0	1	0	1	2	0	1	2	0	1	0	1	1	1	0	0	0	16	14	1	1
1	0	0	1	2	0	2	2	1	1	0	1	1	1	0	0	0	10	5	1	1
1	0	1	1	2	0	1	2	1	1	0	1	1	1	0	0	0	10	9	1	1
1	0	1	1	2	0	1	2	1	1	0	1	1	1	0	0	0	11	8	1	1
1	0	1	1	1	0	2	1	0	0	0	2	1	0	1	0	0	15	10	1	1
1	0	1	2	3	1	2	1	0	0	0	2	1	0	1	0	0	6	4	1	1
0	0	0	1	1	0	1	3	0	0	0	2	1	0	1	0	0	25	25	1	1
1	0	0	1	1	0	2	3	0	0	0	2	1	0	1	0	0	50	50	0	0
1	1	1	2	3	0	2	1	0	1	0	2	1	0	1	0	0	11	4	1	1
1	0	0	1	2	0	1	1	0	1	0	2	1	0	1	0	0	20	18	1	1
0	1	0	1	2	0	1	1	0	1	0	2	1	0	1	0	0	15	10	1	1
1	0	0	1	2	0	1	1	1	1	0	2	1	0	1	0	0	14	10	1	1
1	1	0	1	2	0	1	1	0	1	0	2	1	0	1	0	0	16	14	1	1
0	0	0	1	2	0	1	1	0	1	0	2	1	0	1	0	0	14	11	1	1
1	1	0	1	2	0	1	1	0	1	0	2	1	0	1	0	0	15	12	1	1
1	1	0	1	2	0	1	1	0	1	0	2	1	0	1	0	0	11	10	1	1
0	1	0	1	2	0	1	1	0	1	0	2	1	0	1	0	0	18	15	1	1
0	0	0	2	3	0	1	1	1	1	0	2	1	0	1	0	0	19	11	1	1
0	0	0	3	3	2	1	1	0	1	0	2	1	0	1	0	0	11	9	1	1
1	0	1	2	3	1	1	1	0	1	0	2	1	0	1	0	0	9	7	1	1
1	0	1	2	2	1	1	1	0	1	0	2	1	0	1	0	0	18	15	1	1
0	0	1	3	3	2	1	1	0	1	0	2	1	0	1	0	0	9	5	1	1
1	1	1	1	2	0	1	1	0	1	0	2	1	0	1	0	0	9	4	1	1
0	0	1	3	3	2	1	1	1	1	0	2	1	0	1	0	0	7	5	1	1
0	0	1	2	2	1	1	1	0	1	0	2	1	0	1	0	0	9	7	1	1
0	0	1	2	3	0	1	1	0	1	0	2	1	0	1	0	0	19	12	1	1
1	1	1	3	2	2	1	1	0	1	0	2	1	0	1	0	0	17	13	1	1
0	1	1	1	2	0	1	1	0	1	0	2	1	0	1	0	0	20	18	1	1
1	0	1	2	2	1	1	1	0	1	0	2	1	0	1	0	0	22	18	1	1
0	0	1	2	3	0	1	1	0	1	0	2	1	0	1	0	0	16	12	1	1
1	0	0	1	2	0	1	3	0	1	0	2	1	0	1	0	0	30	28	0	1
0	0	0	1	2	0	1	3	0	1	0	2	1	0	1	0	0	19	12	1	1
1	1	0	1	2	0	1	3	0	1	0	2	1	0	1	0	0	30	22	1	1
0	0	0	1	2	0	1	3	0	1	0	2	1	0	1	0	0	33	33	1	1
1	0	0	2	3	0	2	2	0	1	0	2	1	0	1	0	0	19	14	1	1
0	0	0	3	3	2	2	2	0	1	0	2	1	0	1	0	0	13	10	1	1
1	0	0	2	3	0	2	2	1	1	0	2	1	0	1	0	0	20	18	1	1
0	1	1	2	3	0	2	2	0	1	0	2	1	0	1	0	0	11	10	1	1
1	1	0	1	2	0	1	2	0	1	0	2	1	0	1	0	0	12	10	1	1
0	1	0	1	2	0	1	2	0	1	0	2	1	0	1	0	0	24	22	1	1
1	1	0	2	3	0	1	2	0	1	0	2	1	0	1	0	0	15	12	1	1
1	1	0	1	2	0	1	2	0	1	0	2	1	0	1	0	0	17	10	1	1
0	0	0	1	2	0	1	2	0	1	0	2	1	0	1	0	0	12	10	1	1
0	1	0	3	2	2	1	2	0	1	0	2	1	0	1	0	0	11	7	1	1
1	1	0	2	3	0	1	2	0	1	0	2	1	0	1	0	0	16	12	1	1
1	1	0	1	2	0	1	2	0	1	0	2	1	0	1	0	0	13	11	1	1
0	1	0	2	2	1	1	2	0	1	0	2	1	0	1	0	0	8	5	1	1
0	1	0	2	2	1	1	2	0	1	0	2	1	0	1	0	0	10	8	1	1
0	1	0	2	2	1	1	2	0	1	0	2	1	0	1	0	0	11	10	1	1
1	0	1	2	3	0	1	2	0	1	0	2	1	0	1	0	0	10	7	1	1
1	0	1	2	3	0	1	2	0	1	0	2	1	0	1	0	0	10	8	1	1
1	1	1	1	2	0	1	2	0	1	0	2	1	0	1	0	0	11	10	1	1
1	0	1	1	2	0	1	2	0	1	0	2	1	0	1	0	0	21	20	1	1
0	0	1	2	3	0	1	2	0	1	0	2	1	0	1	0	0	9	5	1	1
0	0	1	2	3	0	1	2	0	1	0	2	1	0	1	0	0	22	18	1	1
1	1	1	1	2	0	1	2	0	1	0	2	1	0	1	0	0	11	5	1	1
1	0	1	1	2	0	1	2	0	1	0	2	1	0	1	0	0	23	20	1	1
0	1	1	1	2	0	1	2	0	1	0	2	1	0	1	0	0	11	10	1	1
1	0	1	1	2	0	1	2	0	1	0	2	1	0	1	0	0	11	8	1	1
0	0	1	2	3	0	1	2	0	1	0	2	1	0	1	0	0	60	60	0	1
0	0	1	2	3	0	1	2	0	1	0	2	1	0	1	0	0	18	14	1	1
0	0	0	2	2	1	1	2	1	1	0	2	1	0	1	0	0	7	5	1	1
1	0	0	2	2	1	1	2	1	1	0	2	1	0	1	0	0	12	10	1	1
1	0	1	1	2	0	1	2	1	1	0	2	1	0	1	0	0	12	10	1	1
1	0	1	1	2	0	1	2	1	1	0	2	1	0	1	0	0	20	14	1	1
1	0	0	1	2	0	1	1	0	1	0	3	1	0	0	1	0	16	10	1	1
1	0	0	1	2	0	1	1	0	1	0	3	1	0	0	1	0	13	10	1	1
1	0	0	1	2	0	1	1	1	1	0	3	1	0	0	1	0	13	10	1	1
0	0	0	1	2	0	1	1	0	1	0	3	1	0	0	1	0	33	20	1	1
0	1	1	1	2	0	1	1	0	1	0	3	1	0	0	1	0	17	10	1	1
0	1	1	1	2	0	1	1	0	1	0	3	1	0	0	1	0	20	18	1	1
0	1	1	1	2	0	1	1	0	1	0	3	1	0	0	1	0	12	10	1	1
0	0	1	1	2	0	1	3	0	1	0	3	1	0	0	1	0	20	10	1	1
1	0	0	2	2	1	1	2	0	1	0	3	1	0	0	1	0	13	10	1	1
1	0	0	2	2	1	2	2	0	1	0	3	1	0	0	1	0	7	5	1	1
1	0	1	1	2	0	1	2	1	1	0	3	1	0	0	1	0	17	10	1	1
1	0	1	1	2	0	2	2	0	1	0	3	1	0	0	1	0	22	12	1	1
1	0	0	2	2	1	1	2	0	1	0	3	1	0	0	1	0	11	10	1	1
1	0	0	2	2	1	1	2	1	1	0	3	1	0	0	1	0	17	10	1	1
0	0	0	1	2	0	1	2	0	1	0	3	1	0	0	1	0	25	20	1	1
0	0	0	1	2	0	1	2	0	1	0	3	1	0	0	1	0	43	40	0	1
1	0	1	1	1	0	1	2	0	1	0	3	1	0	0	1	0	61	61	1	1
1	0	1	1	1	0	1	2	0	1	0	3	1	0	0	1	0	22	10	1	1
0	1	1	1	2	0	1	2	0	1	0	3	1	0	0	1	0	13	10	1	1
0	0	1	1	2	0	1	2	0	1	0	3	1	0	0	1	0	12	10	1	1
0	1	1	2	2	1	1	2	1	1	0	3	1	0	0	1	0	14	10	1	1
0	0	0	1	2	0	1	1	0	0	0	3	1	0	0	1	0	22	20	1	1
0	0	0	1	2	0	1	1	0	0	0	3	1	0	0	1	0	7	6	1	1
0	0	0	1	2	0	1	1	0	0	0	3	1	0	0	1	0	7	6	1	1
0	1	1	1	2	0	1	1	0	1	0	3	1	0	0	1	0	19	14	1	1
0	1	1	1	2	0	2	1	0	1	0	3	1	0	0	1	0	20	13	1	1
0	1	1	1	2	0	1	1	0	1	0	4	1	0	0	0	1	20	13	1	1
1	0	0	3	3	2	1	1	0	1	0	4	1	0	0	0	1	18	15	1	1
1	0	0	3	3	2	1	1	0	1	0	4	1	0	0	0	1	9	8	1	1
1	0	0	3	3	2	1	1	0	1	0	4	1	0	0	0	1	9	8	1	1
1	1	1	2	2	1	2	2	0	1	0	4	1	0	0	0	1	15	10	1	1
1	1	1	2	2	1	2	2	0	1	0	4	1	0	0	0	1	11	10	1	1
1	1	1	2	2	1	1	2	0	1	0	4	1	0	0	0	1	17	13	1	1
1	0	0	3	3	2	1	2	0	1	0	4	1	0	0	0	1	14	10	1	1
1	0	0	1	2	0	1	2	0	1	0	4	1	0	0	0	1	18	14	1	1
1	0	0	3	3	2	1	2	0	1	0	4	1	0	0	0	1	17	14	1	1
1	0	0	3	3	2	1	2	0	1	0	4	1	0	0	0	1	12	10	1	1
1	0	0	2	2	1	1	2	0	1	0	4	1	0	0	0	1	13	10	1	1
0	0	0	1	2	0	1	2	0	1	0	4	1	0	0	0	1	15	10	1	1
0	0	0	1	2	0	1	2	0	1	0	4	1	0	0	0	1	44	44	1	1
0	0	0	1	2	0	1	2	0	1	0	4	1	0	0	0	1	18	14	1	1
0	0	1	2	3	1	2	1	1	1	0	4	1	0	0	0	1	12	10	1	1
0	0	1	2	3	1	1	1	1	1	0	4	1	0	0	0	1	12	11	1	1
0	0	1	2	3	1	2	1	1	1	0	4	1	0	0	0	1	12	11	1	1
1	0	0	2	3	1	1	1	0	1	0	4	1	0	0	0	1	17	15	1	1
0	0	0	1	2	0	1	1	0	1	0	4	1	0	0	0	1	15	13	1	1
0	1	0	2	3	0	1	1	0	1	0	4	1	0	0	0	1	17	15	1	1
0	0	0	1	2	0	1	1	0	0	0	4	1	0	0	0	1	7	6	1	1
0	1	1	1	2	0	2	1	0	1	0	4	1	0	0	0	1	19	14	1	1
0	1	1	1	2	0	2	1	0	1	0	4	1	0	0	0	1	20	13	1	1
0	0	1	1	2	0	1	3	0	0	0	5	0	0	0	0	0	18	10	1	1
1	0	0	1	2	0	1	2	0	0	0	5	0	0	0	0	0	13	10	1	1
1	0	0	1	1	0	1	2	0	0	0	5	0	0	0	0	0	11	10	1	1
1	0	0	1	2	0	2	3	0	1	0	5	0	0	0	0	0	28	20	1	1
0	0	0	1	1	0	2	1	0	1	0	5	0	0	0	0	0	24	20	1	1
0	0	0	1	1	0	2	1	0	1	0	5	0	0	0	0	0	20	18	1	1
1	0	0	1	2	0	1	1	0	1	0	5	0	0	0	0	0	22	20	1	1
1	0	0	1	1	0	1	2	1	1	0	5	0	0	0	0	0	18	15	1	1
1	0	0	1	2	0	1	3	0	1	0	5	0	0	0	0	0	33	28	0	0
0	1	0	3	1	2	1	2	0	1	0	5	0	0	0	0	0	9	7	1	1
0	0	0	1	2	0	1	1	0	1	0	5	0	0	0	0	0	20	16	1	1
0	0	0	1	2	0	1	2	0	1	0	5	0	0	0	0	0	14	10	1	1
0	1	0	3	1	2	1	1	0	1	0	5	0	0	0	0	0	12	8	1	1
0	0	0	1	2	0	1	2	0	1	0	5	0	0	0	0	0	26	13	1	1
0	0	0	2	3	0	1	1	0	1	0	5	0	0	0	0	0	12	10	1	1
0	0	0	1	2	0	1	2	0	1	0	5	0	0	0	0	0	25	15	1	1
1	0	1	1	2	0	1	2	0	1	0	5	0	0	0	0	0	20	16	1	1
1	0	1	2	3	0	1	1	0	1	0	5	0	0	0	0	0	17	14	1	1
1	1	1	1	1	0	1	2	0	1	0	5	0	0	0	0	0	16	10	1	1
1	0	1	1	2	0	1	1	0	1	0	5	0	0	0	0	0	19	18	1	1
1	1	1	2	3	1	1	1	0	1	0	5	0	0	0	0	0	12	7	1	1
1	1	1	1	2	0	1	2	0	1	0	5	0	0	0	0	0	13	10	1	1
0	0	1	1	1	0	1	1	0	1	0	5	0	0	0	0	0	33	30	1	1
0	0	1	1	2	0	1	1	0	1	0	5	0	0	0	0	0	13	11	1	1
1	0	0	1	1	0	2	3	0	1	0	5	0	0	0	0	0	61	55	0	0
1	0	0	1	2	0	2	3	0	1	0	5	0	0	0	0	0	36	20	1	1
1	0	0	2	2	1	1	3	0	1	0	5	0	0	0	0	0	17	10	1	1
1	0	0	1	2	0	1	3	0	1	0	5	0	0	0	0	0	23	20	1	1
1	0	0	1	2	0	1	2	0	1	0	5	0	0	0	0	0	19	18	1	1
0	1	0	2	2	1	1	2	0	1	0	5	0	0	0	0	0	10	8	1	1
0	1	0	2	2	1	1	2	0	1	0	5	0	0	0	0	0	10	6	1	1
0	0	0	1	2	0	1	2	0	1	0	5	0	0	0	0	0	20	17	1	1
0	0	0	1	2	0	1	2	0	1	0	5	0	0	0	0	0	22	18	1	1
1	0	1	2	1	1	1	2	0	1	0	5	0	0	0	0	0	20	10	1	1
0	0	1	1	1	0	1	2	1	1	0	5	0	0	0	0	0	40	40	0	0
1	0	0	2	3	0	1	1	0	1	0	5	0	0	0	0	0	12	12	1	1
0	0	0	1	2	0	1	1	1	1	0	5	0	0	0	0	0	18	6	1	1
0	1	0	2	2	1	1	1	1	1	0	5	0	0	0	0	0	18	16	1	1
0	1	0	1	2	0	2	1	0	0	0	5	0	0	0	0	0	20	16	1	1
0	0	1	1	1	0	1	1	0	1	0	5	0	0	0	0	0	33	30	1	1
1	1	1	2	3	1	1	1	0	1	0	5	0	0	0	0	0	16	10	1	1
1	0	1	1	2	0	1	1	0	1	0	5	0	0	0	0	0	19	18	1	1
1	0	0	3	3	2	1	1	0	0	1	1	1	1	0	0	0	8	4	1	1
1	0	0	2	3	1	1	1	0	0	1	1	1	1	0	0	0	8	4	1	1
1	0	1	1	2	0	1	1	0	1	1	2	1	0	1	0	0	15	13	1	1
1	0	1	2	3	0	1	2	0	1	1	2	1	0	1	0	0	17	15	1	1
1	0	1	1	2	0	1	2	0	1	1	2	1	0	1	0	0	7	5	1	1
1	0	0	2	2	1	1	2	1	1	1	2	1	0	1	0	0	6	5	1	1
1	0	0	2	2	1	2	2	0	1	1	3	1	0	0	1	0	9	7	1	1
0	0	0	2	2	0	1	1	0	1	1	4	1	0	0	0	1	10	8	1	1
0	0	0	2	2	0	1	1	0	1	1	4	1	0	0	0	1	12	10	1	1
0	0	0	2	2	0	2	1	1	1	1	5	0	0	0	0	0	12	10	1	1
